# Supplementary material for: CCNE1 stabilizes ANLN by counteracting FZR1-mediated the ubiquitination modification to promotes triple negative breast cancer cell stemness and progression
Source: Cell Death Discov. 2025 May 9;11:228. doi: 10.1038/s41420-025-02518-5 (PMC12064766; doi:10.1038/s41420-025-02518-5)
Supplement: Supplementary file 3 — Table S2 [file 41420_2025_2518_MOESM3_ESM.xls]

Table S1. The potential proteins interacting with CCNE1 were analyzed based on String database.
geneA_hr	geneA_hr_pvalue	geneA_logfc	geneA_logfc_padj	geneB_hr	geneB_hr_pvalue	geneB_logfc	geneB_logfc_padj	geneC_hr	geneC_hr_pvalue	geneC_logfc	geneC_logfc_padj	res_AB_corr	res_AB_pvalue	res_AC_corr	res_AC_pvalue	res_BC_corr	res_BC_pvalue	AC_combined_score	geneA	geneC	GO_ID_AB	geneB	E3_entry	substrate_entry	PMID	Tool	Type	geneC_hr_num
1.63(1.18-2.26)	0.00307	2.815	2.11E-69	0.98(0.71-1.35)	0.893	0.492	7.61E-20	1.39(1.01-1.92)	0.045	3.375	1.03E-168	-0.061115303	0.044445174	0.684972828	1.04E-150	-0.253994366	2.16E-17	980	CCNE1	ANLN	GO:0005654_GO:0005829	FZR1	Q9UM11	Q9NQW6	16040610	Ubinet2	E3	1.39
1.63(1.18-2.26)	0.00307	2.815	2.11E-69	0.98(0.71-1.35)	0.893	0.492	7.61E-20	1.39(1.01-1.92)	0.045	3.375	1.03E-168	-0.061115303	0.044445174	0.684972828	1.04E-150	-0.253994366	2.16E-17	980	CCNE1	ANLN	GO:0005654_GO:0005829	FZR1	Q9UM11	Q9NQW6	16040610	UbiBrowser2	E3	1.39
1.63(1.18-2.26)	0.00307	2.815	2.11E-69	1.11(0.81-1.53)	0.518	0.395	3.13E-06	0.72(0.52-0.99)	0.0406	-2.047	4.44E-46	-0.225093152	6.79E-14	0.071983761	0.017893797	-0.183625247	1.17E-09	953	CCNE1	ATF3	GO:0005634_GO:0005654	MDM2	Q00987	P18847	20592017	Ubinet2	E3	0.72
1.63(1.18-2.26)	0.00307	2.815	2.11E-69	1.11(0.81-1.53)	0.518	0.395	3.13E-06	0.72(0.52-0.99)	0.0406	-2.047	4.44E-46	-0.225093152	6.79E-14	0.071983761	0.017893797	-0.183625247	1.17E-09	953	CCNE1	ATF3	GO:0005634_GO:0005654	MDM2	Q00987	P18847	20592017	UbiBrowser2	E3	0.72
1.63(1.18-2.26)	0.00307	2.815	2.11E-69	1.04(0.75-1.43)	0.817	0.336	1.93E-05	0.71(0.51-0.98)	0.0362	-0.608	1.47E-06	-0.543019912	5.18E-84	-0.534814911	4.41E-81	0.455966458	1.16E-56	953	CCNE1	BTG2	GO:0005634_GO:0005737_GO:0005829	BTRC	Q9Y297	P78543	24658274	Ubinet2	E3	0.71
1.63(1.18-2.26)	0.00307	2.815	2.11E-69	1.13(0.82-1.56)	0.446	0.513	2.07E-08	0.71(0.51-0.98)	0.0362	-0.608	1.47E-06	0.527714758	1.30E-78	-0.534814911	4.41E-81	-0.4126205	9.94E-46	953	CCNE1	BTG2	GO:0005634_GO:0005737_GO:0005829	SKP2	Q13309	P78543	19615363	Ubinet2	E3	0.71
1.63(1.18-2.26)	0.00307	2.815	2.11E-69	1.04(0.75-1.43)	0.817	0.336	1.93E-05	0.71(0.51-0.98)	0.0362	-0.608	1.47E-06	-0.543019912	5.18E-84	-0.534814911	4.41E-81	0.455966458	1.16E-56	953	CCNE1	BTG2	GO:0005634_GO:0005737_GO:0005829	BTRC	Q9Y297	P78543	24658274	UbiBrowser2	E3	0.71
1.63(1.18-2.26)	0.00307	2.815	2.11E-69	1.13(0.82-1.56)	0.446	0.513	2.07E-08	0.71(0.51-0.98)	0.0362	-0.608	1.47E-06	0.527714758	1.30E-78	-0.534814911	4.41E-81	-0.4126205	9.94E-46	953	CCNE1	BTG2	GO:0005634_GO:0005737_GO:0005829	SKP2	Q13309	P78543	19615363	UbiBrowser2	E3	0.71
1.63(1.18-2.26)	0.00307	2.815	2.11E-69	0.85(0.62-1.17)	0.317	-0.323	0.00168	0.71(0.51-0.98)	0.0362	-0.608	1.47E-06	-0.273542123	5.06E-20	-0.534814911	4.41E-81	0.347083542	5.47E-32	953	CCNE1	BTG2	GO:0005634_GO:0005737_GO:0005829	TRIM6	Q9C030	P78543	31992359	UbiBrowser2	E3	0.71
1.63(1.18-2.26)	0.00307	2.815	2.11E-69	1.14(0.83-1.56)	0.433	1.098	9.19E-33	1.38(1-1.9)	0.0488	2.586	5.72E-179	0.233051897	8.21E-15	0.667460572	1.84E-140	0.40337445	1.35E-43	953	CCNE1	CCNB1	GO:0005634_GO:0005654_GO:0005737_GO:0005813_GO:0005829	BRCA1	P38398	P14635	23246971	Ubinet2	E3	1.38
1.63(1.18-2.26)	0.00307	2.815	2.11E-69	1.04(0.75-1.43)	0.813	3.555	3.22E-163	1.38(1-1.9)	0.0488	2.586	5.72E-179	0.762568835	0	0.667460572	1.84E-140	0.792093608	8.90E-234	953	CCNE1	CCNB1	GO:0005634_GO:0005654_GO:0005737_GO:0005813_GO:0005829	CDC20	Q12834	P14635	11285280	Ubinet2	E3	1.38
1.63(1.18-2.26)	0.00307	2.815	2.11E-69	0.81(0.59-1.12)	0.201	0.118	0.0131	1.38(1-1.9)	0.0488	2.586	5.72E-179	0.207122997	5.99E-12	0.667460572	1.84E-140	0.156856628	2.15E-07	953	CCNE1	CCNB1	GO:0005634_GO:0005654_GO:0005737_GO:0005813_GO:0005829	ZC3HC1	Q86WB0	P14635	16258267	Ubinet2	E3	1.38
1.63(1.18-2.26)	0.00307	2.815	2.11E-69	1.1(0.8-1.52)	0.551	-0.149	0.0253	1.38(1-1.9)	0.0488	2.586	5.72E-179	-0.341436841	6.02E-31	0.667460572	1.84E-140	-0.275861642	2.38E-20	953	CCNE1	CCNB1	GO:0005634_GO:0005654_GO:0005737_GO:0005813_GO:0005829	KLHL9	Q9P2J3	P14635	18075312	Ubinet2	E3	1.38
1.63(1.18-2.26)	0.00307	2.815	2.11E-69	0.67(0.49-0.92)	0.0142	-1.594	3.07E-59	1.38(1-1.9)	0.0488	2.586	5.72E-179	-0.138605296	4.74E-06	0.667460572	1.84E-140	-0.139261081	4.27E-06	953	CCNE1	CCNB1	GO:0005634_GO:0005654_GO:0005737_GO:0005813_GO:0005829	KLHL10	Q6JEL2	P14635	22199232	Ubinet2	E3	1.38
1.63(1.18-2.26)	0.00307	2.815	2.11E-69	1.06(0.77-1.46)	0.711	0.173	0.175	1.38(1-1.9)	0.0488	2.586	5.72E-179	-0.241766579	7.42E-16	0.667460572	1.84E-140	-0.157719752	1.84E-07	953	CCNE1	CCNB1	GO:0005634_GO:0005654_GO:0005737_GO:0005813_GO:0005829	KLHL11	Q9NVR0	P14635	22199232	Ubinet2	E3	1.38
1.63(1.18-2.26)	0.00307	2.815	2.11E-69	0.85(0.62-1.18)	0.33	1.183	8.70E-43	1.38(1-1.9)	0.0488	2.586	5.72E-179	0.21247808	1.64E-12	0.667460572	1.84E-140	0.246287298	2.05E-16	953	CCNE1	CCNB1	GO:0005634_GO:0005654_GO:0005737_GO:0005813_GO:0005829	ANAPC11	Q9NYG5	P14635	22199232	Ubinet2	E3	1.38
1.63(1.18-2.26)	0.00307	2.815	2.11E-69	0.96(0.7-1.33)	0.822	-0.495	9.43E-12	1.38(1-1.9)	0.0488	2.586	5.72E-179	0.247062027	1.64E-16	0.667460572	1.84E-140	0.18216645	1.58E-09	953	CCNE1	CCNB1	GO:0005634_GO:0005654_GO:0005737_GO:0005813_GO:0005829	CCNB1IP1	Q9NPC3	P14635	12612082	Ubinet2	E3	1.38
1.63(1.18-2.26)	0.00307	2.815	2.11E-69	1.1(0.8-1.52)	0.551	-0.149	0.0253	1.38(1-1.9)	0.0488	2.586	5.72E-179	-0.341436841	6.02E-31	0.667460572	1.84E-140	-0.275861642	2.38E-20	953	CCNE1	CCNB1	GO:0005634_GO:0005654_GO:0005737_GO:0005813_GO:0005829	KLHL9	Q9P2J3	P14635	22199232	Ubinet2	E3	1.38
1.63(1.18-2.26)	0.00307	2.815	2.11E-69	0.85(0.62-1.18)	0.33	1.183	8.70E-43	1.38(1-1.9)	0.0488	2.586	5.72E-179	0.21247808	1.64E-12	0.667460572	1.84E-140	0.246287298	2.05E-16	953	CCNE1	CCNB1	GO:0005634_GO:0005654_GO:0005737_GO:0005813_GO:0005829	ANAPC11	Q9NYG5	P14635	22199232	UbiBrowser2	E3	1.38
1.63(1.18-2.26)	0.00307	2.815	2.11E-69	1.14(0.83-1.56)	0.433	1.098	9.19E-33	1.38(1-1.9)	0.0488	2.586	5.72E-179	0.233051897	8.21E-15	0.667460572	1.84E-140	0.40337445	1.35E-43	953	CCNE1	CCNB1	GO:0005634_GO:0005654_GO:0005737_GO:0005813_GO:0005829	BRCA1	P38398	P14635	23246971	UbiBrowser2	E3	1.38
1.63(1.18-2.26)	0.00307	2.815	2.11E-69	0.96(0.7-1.33)	0.822	-0.495	9.43E-12	1.38(1-1.9)	0.0488	2.586	5.72E-179	0.247062027	1.64E-16	0.667460572	1.84E-140	0.18216645	1.58E-09	953	CCNE1	CCNB1	GO:0005634_GO:0005654_GO:0005737_GO:0005813_GO:0005829	CCNB1IP1	Q9NPC3	P14635	12612082	UbiBrowser2	E3	1.38
1.63(1.18-2.26)	0.00307	2.815	2.11E-69	1.04(0.75-1.43)	0.813	3.555	3.22E-163	1.38(1-1.9)	0.0488	2.586	5.72E-179	0.762568835	0	0.667460572	1.84E-140	0.792093608	8.90E-234	937	CCNE1	CCNB1	GO:0005634_GO:0005654_GO:0005737_GO:0005813_GO:0005829	CDC20	Q12834	P14635	21336306	UbiBrowser2	E3	1.38
1.63(1.18-2.26)	0.00307	2.815	2.11E-69	0.67(0.49-0.92)	0.0142	-1.594	3.07E-59	1.38(1-1.9)	0.0488	2.586	5.72E-179	-0.138605296	4.74E-06	0.667460572	1.84E-140	-0.139261081	4.27E-06	937	CCNE1	CCNB1	GO:0005634_GO:0005654_GO:0005737_GO:0005813_GO:0005829	KLHL10	Q6JEL2	P14635	22199232	UbiBrowser2	E3	1.38
1.63(1.18-2.26)	0.00307	2.815	2.11E-69	1.06(0.77-1.46)	0.711	0.173	0.175	1.38(1-1.9)	0.0488	2.586	5.72E-179	-0.241766579	7.42E-16	0.667460572	1.84E-140	-0.157719752	1.84E-07	882	CCNE1	CCNB1	GO:0005634_GO:0005654_GO:0005737_GO:0005813_GO:0005829	KLHL11	Q9NVR0	P14635	22199232	UbiBrowser2	E3	1.38
1.63(1.18-2.26)	0.00307	2.815	2.11E-69	1.1(0.8-1.52)	0.551	-0.149	0.0253	1.38(1-1.9)	0.0488	2.586	5.72E-179	-0.341436841	6.02E-31	0.667460572	1.84E-140	-0.275861642	2.38E-20	675	CCNE1	CCNB1	GO:0005634_GO:0005654_GO:0005737_GO:0005813_GO:0005829	KLHL9	Q9P2J3	P14635	18075312	UbiBrowser2	E3	1.38
1.63(1.18-2.26)	0.00307	2.815	2.11E-69	0.81(0.59-1.12)	0.201	0.118	0.0131	1.38(1-1.9)	0.0488	2.586	5.72E-179	0.207122997	5.99E-12	0.667460572	1.84E-140	0.156856628	2.15E-07	675	CCNE1	CCNB1	GO:0005634_GO:0005654_GO:0005737_GO:0005813_GO:0005829	ZC3HC1	Q86WB0	P14635	NIPA_HUMAN	UbiBrowser2	E3	1.38
1.63(1.18-2.26)	0.00307	2.815	2.11E-69	1.1(0.8-1.52)	0.551	-0.149	0.0253	1.38(1-1.9)	0.0488	2.586	5.72E-179	-0.341436841	6.02E-31	0.667460572	1.84E-140	-0.275861642	2.38E-20	547	CCNE1	CCNB1	GO:0005634_GO:0005654_GO:0005737_GO:0005813_GO:0005829	KLHL9	Q9P2J3#Q9P2N7	P14635	22199232	UbiBrowser2	E3	1.38
1.63(1.18-2.26)	0.00307	2.815	2.11E-69	1.11(0.8-1.52)	0.533	-0.128	0.142	1.38(1-1.9)	0.0488	2.586	5.72E-179	-0.202008981	2.22E-11	0.667460572	1.84E-140	-0.19320949	1.47E-10	547	CCNE1	CCNB1	GO:0005634_GO:0005654_GO:0005737_GO:0005813_GO:0005829	USP22	Q9UPT9	P14635	27030811	UbiBrowser2	DUB	1.38
1.63(1.18-2.26)	0.00307	2.815	2.11E-69	0.82(0.59-1.12)	0.21	0.378	5.84E-08	0.65(0.47-0.9)	0.00866	-1.012	3.79E-23	-0.321881653	1.67E-27	-0.098986204	0.001118476	-0.148361612	9.50E-07	547	CCNE1	CCND2	GO:0005634_GO:0005654_GO:0005737_GO:0005829	FBXL2	Q9UKC9	P30279	22323446	Ubinet2	E3	0.65
1.63(1.18-2.26)	0.00307	2.815	2.11E-69	0.82(0.59-1.12)	0.21	0.378	5.84E-08	0.65(0.47-0.9)	0.00866	-1.012	3.79E-23	-0.321881653	1.67E-27	-0.098986204	0.001118476	-0.148361612	9.50E-07	547	CCNE1	CCND2	GO:0005634_GO:0005654_GO:0005737_GO:0005829	FBXL2	Q9UKC9	P30279	22323446	UbiBrowser2	E3	0.65
1.63(1.18-2.26)	0.00307	2.815	2.11E-69	1.25(0.91-1.72)	0.173	-0.198	8.53E-05	1.4(1.02-1.93)	0.0387	0.76	1.53E-26	-0.200384735	2.90E-11	0.252777865	3.10E-17	0.172047992	1.23E-08	547	CCNE1	CCT2	GO:0005829	FBXW11	Q9UKB1	P78371	25515538	degpred	E3	1.4
1.63(1.18-2.26)	0.00307	2.815	2.11E-69	1.13(0.82-1.56)	0.446	0.513	2.07E-08	1.5(1.08-2.07)	0.0143	0.336	2.07E-06	0.527714758	1.30E-78	0.413958824	4.82E-46	0.605525844	3.06E-109	501	CCNE1	CDK8	GO:0005634_GO:0005654	SKP2	Q13309	P49336	24035498	degpred	E3	1.5
1.63(1.18-2.26)	0.00307	2.815	2.11E-69	1.13(0.82-1.56)	0.446	0.513	2.07E-08	1.5(1.08-2.07)	0.0143	0.336	2.07E-06	0.527714758	1.30E-78	0.413958824	4.82E-46	0.605525844	3.06E-109	501	CCNE1	CDK8	GO:0005634_GO:0005654	SKP2	Q13309	P49336	22898779	Ubinet2	E3	1.5
1.63(1.18-2.26)	0.00307	2.815	2.11E-69	1.13(0.82-1.56)	0.446	0.513	2.07E-08	1.5(1.08-2.07)	0.0143	0.336	2.07E-06	0.527714758	1.30E-78	0.413958824	4.82E-46	0.605525844	3.06E-109	415	CCNE1	CDK8	GO:0005634_GO:0005654	SKP2	Q13309	P49336	22898779	UbiBrowser2	E3	1.5
1.63(1.18-2.26)	0.00307	2.815	2.11E-69	1.03(0.75-1.42)	0.859	0.335	4.18E-13	1.6(1.16-2.22)	0.00421	0.654	1.05E-28	0.06679583	0.028014666	0.217017104	5.34E-13	0.130086069	1.77E-05	415	CCNE1	COPS5	GO:0005634_GO:0005654_GO:0005737_GO:0005829	DDB1	Q16531	Q92905	23357576	Ubinet2	E3	1.6
1.63(1.18-2.26)	0.00307	2.815	2.11E-69	1.03(0.75-1.42)	0.859	0.335	4.18E-13	1.6(1.16-2.22)	0.00421	0.654	1.05E-28	0.06679583	0.028014666	0.217017104	5.34E-13	0.130086069	1.77E-05	415	CCNE1	COPS5	GO:0005634_GO:0005654_GO:0005737_GO:0005829	DDB1	Q16531	Q92905	23357576	UbiBrowser2	E3	1.6
1.63(1.18-2.26)	0.00307	2.815	2.11E-69	1.11(0.8-1.52)	0.533	-0.128	0.142	1.6(1.16-2.22)	0.00421	0.654	1.05E-28	-0.202008981	2.22E-11	0.217017104	5.34E-13	-0.133803564	1.01E-05	415	CCNE1	COPS5	GO:0005634_GO:0005654_GO:0005737_GO:0005829	USP22	Q9UPT9	Q92905	32665011	UbiBrowser2	DUB	1.6
1.63(1.18-2.26)	0.00307	2.815	2.11E-69	0.97(0.7-1.33)	0.836	0.215	0.311	1.6(1.16-2.22)	0.00421	0.654	1.05E-28	0.364229011	2.77E-35	0.217017104	5.34E-13	0.070586991	0.020228348	415	CCNE1	COPS5	GO:0005634_GO:0005654_GO:0005737_GO:0005829	UCHL1	P09936	Q92905	25121098	UbiBrowser2	DUB	1.6
1.63(1.18-2.26)	0.00307	2.815	2.11E-69	1.02(0.74-1.4)	0.923	0.62	7.01E-14	0.71(0.51-0.98)	0.035	-0.9	2.19E-04	-0.118544334	9.28E-05	0.128786059	2.15E-05	-0.233825861	6.66E-15	415	CCNE1	DSC3	GO:0005737	STUB1	Q9UNE7	Q14574	29326975	degpred	E3	0.71
1.63(1.18-2.26)	0.00307	2.815	2.11E-69	1.25(0.91-1.72)	0.173	-0.198	8.53E-05	1.41(1.02-1.95)	0.0366	0.391	4.67E-12	-0.200384735	2.90E-11	-0.103162334	6.77E-04	0.373769204	3.31E-37	415	CCNE1	EIF2AK3	GO:0005737_GO:0005829	FBXW11	Q9UKB1	Q9NZJ5	25515538	degpred	E3	1.41
1.63(1.18-2.26)	0.00307	2.815	2.11E-69	1.07(0.78-1.47)	0.679	0.051	0.521	1.39(1.01-1.93)	0.0433	1.39	1.76E-28	0.124197133	4.20E-05	0.45075299	0	0.194508346	1.10E-10	415	CCNE1	EIF4EBP1	GO:0005737_GO:0005829	KLHL25	Q9H0H3	Q13541	22578813	Ubinet2	E3	1.39
1.63(1.18-2.26)	0.00307	2.815	2.11E-69	1.07(0.78-1.47)	0.679	0.051	0.521	1.39(1.01-1.93)	0.0433	1.39	1.76E-28	0.124197133	4.20E-05	0.45075299	0	0.194508346	1.10E-10	380	CCNE1	EIF4EBP1	GO:0005737_GO:0005829	KLHL25	Q9H0H3	Q13541	22578813	UbiBrowser2	E3	1.39
1.63(1.18-2.26)	0.00307	2.815	2.11E-69	1.02(0.74-1.4)	0.923	0.62	7.01E-14	0.64(0.46-0.88)	0.0061	-2.138	1.08E-96	-0.118544334	9.28E-05	0.17860751	3.30E-09	-0.135706285	7.48E-06	380	CCNE1	ESR2	GO:0005634_GO:0005654	STUB1	Q9UNE7	Q92731	16940184	Ubinet2	E3	0.64
1.63(1.18-2.26)	0.00307	2.815	2.11E-69	1.11(0.81-1.53)	0.518	0.395	3.13E-06	0.64(0.46-0.88)	0.0061	-2.138	1.08E-96	-0.225093152	6.79E-14	0.17860751	3.30E-09	-0.180793041	2.10E-09	380	CCNE1	ESR2	GO:0005634_GO:0005654	MDM2	Q00987	Q92731	22349818	Ubinet2	E3	0.64
1.63(1.18-2.26)	0.00307	2.815	2.11E-69	1.11(0.81-1.53)	0.518	0.395	3.13E-06	0.64(0.46-0.88)	0.0061	-2.138	1.08E-96	-0.225093152	6.79E-14	0.17860751	3.30E-09	-0.180793041	2.10E-09	364	CCNE1	ESR2	GO:0005634_GO:0005654	MDM2	Q00987	Q92731	22349818	UbiBrowser2	E3	0.64
1.63(1.18-2.26)	0.00307	2.815	2.11E-69	1.02(0.74-1.4)	0.923	0.62	7.01E-14	0.64(0.46-0.88)	0.0061	-2.138	1.08E-96	-0.118544334	9.28E-05	0.17860751	3.30E-09	-0.135706285	7.48E-06	361	CCNE1	ESR2	GO:0005634_GO:0005654	STUB1	Q9UNE7	Q92731	16940184	UbiBrowser2	E3	0.64
1.63(1.18-2.26)	0.00307	2.815	2.11E-69	1.04(0.75-1.43)	0.817	0.336	1.93E-05	1.43(1.03-1.97)	0.0306	0.993	7.12E-30	-0.543019912	5.18E-84	0.585039682	2.30E-100	-0.292869217	7.65E-23	361	CCNE1	FBXO5	GO:0005634_GO:0005654_GO:0005737_GO:0005829	BTRC	Q9Y297	Q9UKT4	12820955	Ubinet2	E3	1.43
1.63(1.18-2.26)	0.00307	2.815	2.11E-69	1.04(0.75-1.43)	0.817	0.336	1.93E-05	1.43(1.03-1.97)	0.0306	0.993	7.12E-30	-0.543019912	5.18E-84	0.585039682	2.30E-100	-0.292869217	7.65E-23	361	CCNE1	FBXO5	GO:0005634_GO:0005654_GO:0005737_GO:0005829	BTRC	Q9Y297	Q9UKT4	17676996	UbiBrowser2	E3	1.43
1.63(1.18-2.26)	0.00307	2.815	2.11E-69	0.98(0.71-1.35)	0.893	0.492	7.61E-20	1.45(1.05-2.01)	0.0239	3.462	1.14E-160	-0.061115303	0.044445174	0.74722171	7.22E-194	-0.080845227	0.007800472	346	CCNE1	FOXM1	GO:0005634_GO:0005654	FZR1	Q9UM11	Q08050	18573889	Ubinet2	E3	1.45
1.63(1.18-2.26)	0.00307	2.815	2.11E-69	0.82(0.59-1.12)	0.21	0.378	5.84E-08	1.45(1.05-2.01)	0.0239	3.462	1.14E-160	-0.321881653	1.67E-27	0.74722171	7.22E-194	-0.292880523	7.62E-23	346	CCNE1	FOXM1	GO:0005634_GO:0005654	FBXL2	Q9UKC9	Q08050	31679690	UbiBrowser2	E3	1.45
1.63(1.18-2.26)	0.00307	2.815	2.11E-69	0.98(0.71-1.35)	0.893	0.492	7.61E-20	1.45(1.05-2.01)	0.0239	3.462	1.14E-160	-0.061115303	0.044445174	0.74722171	7.22E-194	-0.080845227	0.007800472	346	CCNE1	FOXM1	GO:0005634_GO:0005654	FZR1	Q9UM11	Q08050	18573889	UbiBrowser2	E3	1.45
1.63(1.18-2.26)	0.00307	2.815	2.11E-69	1.02(0.74-1.4)	0.919	0.765	2.74E-43	1.45(1.05-2.01)	0.0239	3.462	1.14E-160	0.310631447	1.24E-25	0.74722171	7.22E-194	0.435863444	2.15E-51	346	CCNE1	FOXM1	GO:0005634_GO:0005654	USP5	P45974	Q08050	27775833	UbiBrowser2	DUB	1.45
1.63(1.18-2.26)	0.00307	2.815	2.11E-69	0.87(0.63-1.21)	0.413	0.751	1.58E-42	1.45(1.05-2.01)	0.0239	3.462	1.14E-160	0.137587992	5.57E-06	0.74722171	7.22E-194	0.092544084	0.002310254	346	CCNE1	FOXM1	GO:0005634_GO:0005654	OTUB1	Q96FW1	Q08050	27167337	UbiBrowser2	DUB	1.45
1.63(1.18-2.26)	0.00307	2.815	2.11E-69	1.08(0.78-1.48)	0.66	0.368	6.96E-05	1.45(1.05-2.01)	0.0239	3.462	1.14E-160	0.300626377	4.88E-24	0.74722171	7.22E-194	0.17968713	2.64E-09	344	CCNE1	FOXM1	GO:0005634_GO:0005654	UCHL3	P15374	Q08050	31598398	UbiBrowser2	DUB	1.45
1.63(1.18-2.26)	0.00307	2.815	2.11E-69	0.87(0.63-1.2)	0.399	0.154	0.0119	0.63(0.45-0.87)	0.00539	-0.687	8.62E-07	-0.404411039	7.84E-44	-0.246494065	1.94E-16	0.060956992	0.045000278	344	CCNE1	GLI1	GO:0005634_GO:0005654_GO:0005737_GO:0005829	SPOP	O43791	P08151	22199232	Ubinet2	E3	0.63
1.63(1.18-2.26)	0.00307	2.815	2.11E-69	0.87(0.63-1.2)	0.399	0.154	0.0119	0.63(0.45-0.87)	0.00539	-0.687	8.62E-07	-0.404411039	7.84E-44	-0.246494065	1.94E-16	0.060956992	0.045000278	332	CCNE1	GLI1	GO:0005634_GO:0005654_GO:0005737_GO:0005829	SPOP	O43791	P08151	22199232	UbiBrowser2	E3	0.63
1.63(1.18-2.26)	0.00307	2.815	2.11E-69	1.29(0.94-1.79)	0.116	0.413	1.07E-20	0.63(0.45-0.87)	0.00539	-0.687	8.62E-07	-0.096694668	0.001450343	-0.246494065	1.94E-16	-0.195818953	8.21E-11	332	CCNE1	GLI1	GO:0005634_GO:0005654_GO:0005737_GO:0005829	USP7	Q93009	P08151	26120032	UbiBrowser2	DUB	0.63
1.63(1.18-2.26)	0.00307	2.815	2.11E-69	0.91(0.66-1.25)	0.567	0.096	0.11	1.43(1.03-1.97)	0.0312	0.583	2.34E-16	0.119018718	8.69E-05	0.479662269	0	0.175805954	5.83E-09	332	CCNE1	HDAC2	GO:0005634_GO:0005654_GO:0005737	HUWE1	Q7Z6Z7	Q92769	22016339	Ubinet2	E3	1.43
1.63(1.18-2.26)	0.00307	2.815	2.11E-69	0.91(0.66-1.25)	0.567	0.096	0.11	1.43(1.03-1.97)	0.0312	0.583	2.34E-16	0.119018718	8.69E-05	0.479662269	0	0.175805954	5.83E-09	332	CCNE1	HDAC2	GO:0005634_GO:0005654_GO:0005737	HUWE1	Q7Z6Z7	Q92769	22016339	UbiBrowser2	E3	1.43
1.63(1.18-2.26)	0.00307	2.815	2.11E-69	0.77(0.56-1.06)	0.11	-0.21	1.73E-09	1.43(1.03-1.97)	0.0312	0.583	2.34E-16	-0.300395454	5.30E-24	0.479662269	0	-0.154500495	3.27E-07	328	CCNE1	HDAC2	GO:0005634_GO:0005654_GO:0005737	USP4	Q13107	Q92769	26411366	UbiBrowser2	DUB	1.43
1.63(1.18-2.26)	0.00307	2.815	2.11E-69	0.88(0.63-1.22)	0.432	-0.225	1.42E-07	1.43(1.03-1.97)	0.0312	0.583	2.34E-16	-0.413470268	6.28E-46	0.479662269	0	-0.36778249	5.42E-36	328	CCNE1	HDAC2	GO:0005634_GO:0005654_GO:0005737	USP19	O94966	Q92769	27517492	UbiBrowser2	DUB	1.43
1.63(1.18-2.26)	0.00307	2.815	2.11E-69	1.02(0.74-1.4)	0.919	0.765	2.74E-43	1.43(1.03-1.97)	0.0312	0.583	2.34E-16	0.310631447	1.24E-25	0.479662269	0	0.145370253	1.57E-06	314	CCNE1	HDAC2	GO:0005634_GO:0005654_GO:0005737	USP5	P45974	Q92769	31727867	UbiBrowser2	DUB	1.43
1.63(1.18-2.26)	0.00307	2.815	2.11E-69	1.02(0.74-1.4)	0.923	0.62	7.01E-14	1.71(1.24-2.37)	0.00105	0.488	1.59E-11	-0.118544334	9.28E-05	0.258313916	5.92E-18	-0.131498935	1.43E-05	299	CCNE1	HSP90AA1	GO:0005634_GO:0005654_GO:0005737_GO:0005829	STUB1	Q9UNE7	P07900	19913553	Ubinet2	E3	1.71
1.63(1.18-2.26)	0.00307	2.815	2.11E-69	1.02(0.74-1.4)	0.923	0.62	7.01E-14	1.71(1.24-2.37)	0.00105	0.488	1.59E-11	-0.118544334	9.28E-05	0.258313916	5.92E-18	-0.131498935	1.43E-05	286	CCNE1	HSP90AA1	GO:0005634_GO:0005654_GO:0005737_GO:0005829	STUB1	Q9UNE7	P07900	19913553	UbiBrowser2	E3	1.71
1.63(1.18-2.26)	0.00307	2.815	2.11E-69	1.11(0.81-1.53)	0.518	0.395	3.13E-06	0.58(0.42-0.8)	9.07E-04	-0.093	0.0301	-0.225093152	6.79E-14	-0.23526377	4.50E-15	0.149744124	7.50E-07	286	CCNE1	IRF2	GO:0005634_GO:0005654_GO:0005829	MDM2	Q00987	P14316	19032150	Ubinet2	E3	0.58
1.63(1.18-2.26)	0.00307	2.815	2.11E-69	1.11(0.81-1.53)	0.518	0.395	3.13E-06	0.58(0.42-0.8)	9.07E-04	-0.093	0.0301	-0.225093152	6.79E-14	-0.23526377	4.50E-15	0.149744124	7.50E-07	286	CCNE1	IRF2	GO:0005634_GO:0005654_GO:0005829	MDM2	Q00987	P14316	19032150	UbiBrowser2	E3	0.58
1.63(1.18-2.26)	0.00307	2.815	2.11E-69	0.64(0.46-0.88)	0.00574	-1.913	4.89E-59	0.67(0.49-0.93)	0.0147	-1.446	2.99E-31	0.086373461	0.004466592	-0.23440061	5.70E-15	0.159522155	1.33E-07	282	CCNE1	IRS2	GO:0005829	SOCS3	O14543	Q9Y4H2	22199232	Ubinet2	E3	0.67
1.63(1.18-2.26)	0.00307	2.815	2.11E-69	0.68(0.49-0.94)	0.0193	0.691	2.23E-07	0.67(0.49-0.93)	0.0147	-1.446	2.99E-31	0.29926181	7.97E-24	-0.23440061	5.70E-15	-0.093998547	0.001966484	282	CCNE1	IRS2	GO:0005829	SOCS1	O15524	Q9Y4H2	22199232	Ubinet2	E3	0.67
1.63(1.18-2.26)	0.00307	2.815	2.11E-69	1.28(0.92-1.76)	0.139	-0.43	5.94E-11	0.67(0.49-0.93)	0.0147	-1.446	2.99E-31	-0.260766398	2.81E-18	-0.23440061	5.70E-15	0.07723531	0.011040295	282	CCNE1	IRS2	GO:0005829	APC	-	Q9Y4H2	32554797	Ubinet2	E3	0.67
1.63(1.18-2.26)	0.00307	2.815	2.11E-69	1.28(0.92-1.76)	0.139	-0.43	5.94E-11	0.67(0.49-0.93)	0.0147	-1.446	2.99E-31	-0.260766398	2.81E-18	-0.23440061	5.70E-15	0.07723531	0.011040295	282	CCNE1	IRS2	GO:0005829	APC	-	Q9Y4H2	32554797	UbiBrowser2	E3	0.67
1.63(1.18-2.26)	0.00307	2.815	2.11E-69	0.68(0.49-0.94)	0.0193	0.691	2.23E-07	0.67(0.49-0.93)	0.0147	-1.446	2.99E-31	0.29926181	7.97E-24	-0.23440061	5.70E-15	-0.093998547	0.001966484	282	CCNE1	IRS2	GO:0005829	SOCS1	O15524	Q9Y4H2	22199232	UbiBrowser2	E3	0.67
1.63(1.18-2.26)	0.00307	2.815	2.11E-69	0.64(0.46-0.88)	0.00574	-1.913	4.89E-59	0.67(0.49-0.93)	0.0147	-1.446	2.99E-31	0.086373461	0.004466592	-0.23440061	5.70E-15	0.159522155	1.33E-07	281	CCNE1	IRS2	GO:0005829	SOCS3	O14543	Q9Y4H2	22199232	UbiBrowser2	E3	0.67
1.63(1.18-2.26)	0.00307	2.815	2.11E-69	1.34(0.97-1.86)	0.0716	-0.01	0.911	0.67(0.49-0.93)	0.0147	-1.446	2.99E-31	0.08050542	0.008078432	-0.23440061	5.70E-15	-0.112049609	2.22E-04	281	CCNE1	IRS2	GO:0005829	USP9X	Q93008	Q9Y4H2	30338032	UbiBrowser2	DUB	0.67
1.63(1.18-2.26)	0.00307	2.815	2.11E-69	1.29(0.94-1.79)	0.116	0.413	1.07E-20	0.67(0.49-0.93)	0.0147	-1.446	2.99E-31	-0.096694668	0.001450343	-0.23440061	5.70E-15	-0.140523739	3.48E-06	273	CCNE1	IRS2	GO:0005829	USP7	Q93009	Q9Y4H2	27775833	UbiBrowser2	DUB	0.67
1.63(1.18-2.26)	0.00307	2.815	2.11E-69	0.84(0.61-1.16)	0.292	0.281	2.72E-07	0.72(0.52-0.99)	0.0423	-0.297	0.00516	-0.108129158	3.66E-04	-0.361297995	1.05E-34	0.108858837	3.34E-04	267	CCNE1	ITGA3	no shared GO_ID in AB	SYVN1	Q86TM6	P26006	21987572	degpred	E3	0.72
1.63(1.18-2.26)	0.00307	2.815	2.11E-69	1(0.73-1.39)	0.979	-1.388	6.25E-62	0.65(0.47-0.9)	0.00904	-0.635	1.77E-29	-0.31115523	1.02E-25	-0.189732203	3.42E-10	0.327790554	1.62E-28	267	CCNE1	JAK1	GO:0005634_GO:0005737_GO:0005829	RNF125	Q96EQ8	P23458	22199232	Ubinet2	E3	0.65
1.63(1.18-2.26)	0.00307	2.815	2.11E-69	1(0.73-1.39)	0.979	-1.388	6.25E-62	0.65(0.47-0.9)	0.00904	-0.635	1.77E-29	-0.31115523	1.02E-25	-0.189732203	3.42E-10	0.327790554	1.62E-28	267	CCNE1	JAK1	GO:0005634_GO:0005737_GO:0005829	RNF125	Q96EQ8	P23458	22199232	UbiBrowser2	E3	0.65
1.63(1.18-2.26)	0.00307	2.815	2.11E-69	0.68(0.49-0.94)	0.0193	0.691	2.23E-07	0.65(0.47-0.9)	0.00904	-0.635	1.77E-29	0.29926181	7.97E-24	-0.189732203	3.42E-10	-0.078950242	0.009376158	267	CCNE1	JAK1	GO:0005634_GO:0005737_GO:0005829	SOCS1	O15524	P23458	32532301	UbiBrowser2	E3	0.65
1.63(1.18-2.26)	0.00307	2.815	2.11E-69	0.84(0.61-1.16)	0.289	-0.928	7.75E-21	1.44(1.04-1.99)	0.0259	2.165	2.24E-112	-0.170289681	1.74E-08	0.668703724	0	-0.247638492	1.39E-16	263	CCNE1	KPNA2	GO:0005634_GO:0005654_GO:0005737_GO:0005829	RAG1	P15918	P52292	19118899	UbiBrowser2	E3	1.44
1.63(1.18-2.26)	0.00307	2.815	2.11E-69	1.03(0.75-1.42)	0.842	-0.24	0.00707	0.66(0.48-0.91)	0.0101	-2.572	4.05E-44	-0.407011226	0	-0.325032025	0	0.142562394	2.56E-06	263	CCNE1	NTRK2	GO:0005829	NEDD4L	Q96PU5	Q16620	16701206	Ubinet2	E3	0.66
1.63(1.18-2.26)	0.00307	2.815	2.11E-69	1.03(0.75-1.42)	0.842	-0.24	0.00707	0.66(0.48-0.91)	0.0101	-2.572	4.05E-44	-0.407011226	0	-0.325032025	0	0.142562394	2.56E-06	263	CCNE1	NTRK2	GO:0005829	NEDD4L	Q96PU5	Q16620	16701206	UbiBrowser2	E3	0.66
1.63(1.18-2.26)	0.00307	2.815	2.11E-69	1.3(0.95-1.8)	0.104	-0.166	0.00533	0.66(0.48-0.91)	0.0101	-2.572	4.05E-44	-0.273531334	5.08E-20	-0.325032025	0	0.161575894	9.10E-08	249	CCNE1	NTRK2	GO:0005829	USP8	P40818	Q16620	33288548	UbiBrowser2	DUB	0.66
1.63(1.18-2.26)	0.00307	2.815	2.11E-69	1.08(0.78-1.48)	0.646	-0.431	2.63E-08	1.63(1.17-2.27)	0.00359	6.865	2.54E-60	-0.285051348	1.13E-21	0.143322755	2.21E-06	0.073614496	0.015437648	245	CCNE1	PAX7	GO:0005634	NEDD4	P46934	P23759	26304770	Ubinet2	E3	1.63
1.63(1.18-2.26)	0.00307	2.815	2.11E-69	1.08(0.78-1.48)	0.646	-0.431	2.63E-08	1.63(1.17-2.27)	0.00359	6.865	2.54E-60	-0.285051348	1.13E-21	0.143322755	2.21E-06	0.073614496	0.015437648	243	CCNE1	PAX7	GO:0005634	NEDD4	P46934	P23759	26304770	UbiBrowser2	E3	1.63
1.63(1.18-2.26)	0.00307	2.815	2.11E-69	1.29(0.94-1.79)	0.116	0.413	1.07E-20	1.63(1.17-2.27)	0.00359	6.865	2.54E-60	-0.096694668	0.001450343	0.143322755	2.21E-06	0.130156282	1.75E-05	243	CCNE1	PAX7	GO:0005634	USP7	Q93009	P23759	32115872	UbiBrowser2	DUB	1.63
1.63(1.18-2.26)	0.00307	2.815	2.11E-69	1.02(0.74-1.4)	0.923	0.62	7.01E-14	2.01(1.44-2.81)	2.88E-05	0.335	2.66E-09	-0.118544334	9.28E-05	0.176684402	4.88E-09	0.072240942	0.017471326	243	CCNE1	PCMT1	GO:0005737_GO:0005829	STUB1	Q9UNE7	H7BY58	29326975	degpred	E3	2.01
1.63(1.18-2.26)	0.00307	2.815	2.11E-69	1.08(0.78-1.48)	0.646	-0.431	2.63E-08	0.67(0.48-0.92)	0.0128	-3.383	6.42E-170	-0.285051348	1.13E-21	-0.115050489	1.49E-04	0.174111614	8.18E-09	243	CCNE1	PPARG	GO:0005634_GO:0005654_GO:0005829	NEDD4	P46934	P37231	23549616	Ubinet2	E3	0.67
1.63(1.18-2.26)	0.00307	2.815	2.11E-69	0.69(0.5-0.96)	0.0247	-0.503	6.14E-09	0.67(0.48-0.92)	0.0128	-3.383	6.42E-170	-0.199227383	3.79E-11	-0.115050489	1.49E-04	0.191548604	2.12E-10	200	CCNE1	PPARG	GO:0005634_GO:0005654_GO:0005829	AHR	P35869	P37231	31653699	Ubinet2	E3	0.67
1.63(1.18-2.26)	0.00307	2.815	2.11E-69	0.69(0.5-0.96)	0.0247	-0.503	6.14E-09	0.67(0.48-0.92)	0.0128	-3.383	6.42E-170	-0.199227383	3.79E-11	-0.115050489	1.49E-04	0.191548604	2.12E-10	200	CCNE1	PPARG	GO:0005634_GO:0005654_GO:0005829	AHR	P35869	P37231	31653699	UbiBrowser2	E3	0.67
1.63(1.18-2.26)	0.00307	2.815	2.11E-69	1.08(0.78-1.48)	0.646	-0.431	2.63E-08	0.67(0.48-0.92)	0.0128	-3.383	6.42E-170	-0.285051348	1.13E-21	-0.115050489	1.49E-04	0.174111614	8.18E-09	198	CCNE1	PPARG	GO:0005634_GO:0005654_GO:0005829	NEDD4	P46934	P37231	23549616	UbiBrowser2	E3	0.67
1.63(1.18-2.26)	0.00307	2.815	2.11E-69	1.29(0.94-1.79)	0.116	0.413	1.07E-20	0.67(0.48-0.92)	0.0128	-3.383	6.42E-170	-0.096694668	0.001450343	-0.115050489	1.49E-04	-0.180348147	2.31E-09	187	CCNE1	PPARG	GO:0005634_GO:0005654_GO:0005829	USP7	Q93009	P37231	27775833	UbiBrowser2	DUB	0.67
1.63(1.18-2.26)	0.00307	2.815	2.11E-69	1.24(0.9-1.72)	0.184	-0.565	6.24E-18	1.44(1.04-1.99)	0.0252	5.914	1.25E-79	-0.502193396	0	0.46806568	5.24E-60	-0.333149723	1.86E-29	187	CCNE1	PRAME	GO:0005634_GO:0005654_GO:0005737	FBXL17	Q9UF56	P78395	24035498	degpred	E3	1.44
1.63(1.18-2.26)	0.00307	2.815	2.11E-69	1.17(0.85-1.62)	0.325	0.578	1.27E-17	1.41(1.02-1.95)	0.0388	2.59	5.09E-152	0.530621634	1.29E-79	0.680385767	5.90E-148	0.490258677	1.67E-66	185	CCNE1	RAD51	GO:0005634_GO:0005654_GO:0005737	RFWD3	Q6PCD5	Q06609	33842359	UbiBrowser2	E3	1.41
1.63(1.18-2.26)	0.00307	2.815	2.11E-69	1.08(0.78-1.48)	0.66	0.368	6.96E-05	1.41(1.02-1.95)	0.0388	2.59	5.09E-152	0.300626377	4.88E-24	0.680385767	5.90E-148	0.201586967	2.20E-11	178	CCNE1	RAD51	GO:0005634_GO:0005654_GO:0005737	UCHL3	P15374	Q06609	27941124	UbiBrowser2	DUB	1.41
1.63(1.18-2.26)	0.00307	2.815	2.11E-69	1.06(0.77-1.46)	0.711	-0.394	5.34E-20	1.49(1.08-2.06)	0.0155	1.963	8.44E-94	-0.101106899	8.67E-04	0.539544089	9.23E-83	-0.061150094	0.044323959	175	CCNE1	RAD54B	GO:0005634	RNF146	Q9NTX7	Q9Y620	32958691	degpred	E3	1.49
1.63(1.18-2.26)	0.00307	2.815	2.11E-69	0.86(0.63-1.19)	0.358	-1.242	1.62E-18	0.64(0.46-0.88)	0.00574	-1.913	4.89E-59	-0.261334054	2.36E-18	0.086373461	0.004466592	0.177352864	4.26E-09	175	CCNE1	SOCS3	GO:0005829	SOCS2	O14508	O14543	22199232	Ubinet2	E3	0.64
1.63(1.18-2.26)	0.00307	2.815	2.11E-69	0.86(0.63-1.19)	0.358	-1.242	1.62E-18	0.64(0.46-0.88)	0.00574	-1.913	4.89E-59	-0.261334054	2.36E-18	0.086373461	0.004466592	0.177352864	4.26E-09	175	CCNE1	SOCS3	GO:0005829	SOCS2	O14508	O14543	22199232	UbiBrowser2	E3	0.64
1.63(1.18-2.26)	0.00307	2.815	2.11E-69	0.74(0.54-1.02)	0.0645	1.682	1.28E-61	0.69(0.5-0.96)	0.0253	-2.433	8.96E-119	-0.38820586	0	-0.105299445	5.22E-04	-0.225008911	6.94E-14	175	CCNE1	SPRY2	GO:0005634_GO:0005829	SIAH2	O43255	O43597	22199232	Ubinet2	E3	0.69
1.63(1.18-2.26)	0.00307	2.815	2.11E-69	1.08(0.78-1.48)	0.646	-0.431	2.63E-08	0.69(0.5-0.96)	0.0253	-2.433	8.96E-119	-0.285051348	1.13E-21	-0.105299445	5.22E-04	0.173064382	1.01E-08	175	CCNE1	SPRY2	GO:0005634_GO:0005829	NEDD4	P46934	O43597	19864419	Ubinet2	E3	0.69
1.63(1.18-2.26)	0.00307	2.815	2.11E-69	1.08(0.78-1.48)	0.646	-0.431	2.63E-08	0.69(0.5-0.96)	0.0253	-2.433	8.96E-119	-0.285051348	1.13E-21	-0.105299445	5.22E-04	0.173064382	1.01E-08	175	CCNE1	SPRY2	GO:0005634_GO:0005829	NEDD4	P46934	O43597	19864419	UbiBrowser2	E3	0.69
1.63(1.18-2.26)	0.00307	2.815	2.11E-69	0.74(0.54-1.02)	0.0645	1.682	1.28E-61	0.69(0.5-0.96)	0.0253	-2.433	8.96E-119	-0.38820586	0	-0.105299445	5.22E-04	-0.225008911	6.94E-14	175	CCNE1	SPRY2	GO:0005634_GO:0005829	SIAH2	O43255	O43597	22199232	UbiBrowser2	E3	0.69
1.63(1.18-2.26)	0.00307	2.815	2.11E-69	1.25(0.91-1.72)	0.173	-0.198	8.53E-05	1.44(1.04-1.99)	0.0276	1.02	5.67E-58	-0.200384735	2.90E-11	0.471049174	0	-0.066467866	0.0287959	175	CCNE1	STIP1	GO:0005634_GO:0005829	FBXW11	Q9UKB1	P31948	25515538	degpred	E3	1.44
1.63(1.18-2.26)	0.00307	2.815	2.11E-69	1.25(0.91-1.72)	0.173	-0.198	8.53E-05	1.69(1.22-2.35)	0.00159	0.311	3.72E-06	-0.200384735	2.90E-11	0.200726699	2.68E-11	0.235311752	4.44E-15	169	CCNE1	STK3	GO:0005634_GO:0005737_GO:0005829	FBXW11	Q9UKB1	Q13188	25900982	degpred	E3	1.69
1.63(1.18-2.26)	0.00307	2.815	2.11E-69	1.06(0.77-1.46)	0.711	-0.394	5.34E-20	1.41(1.02-1.95)	0.037	3.226	1.20E-210	-0.101106899	8.67E-04	0.653808099	0	-0.142650695	2.46E-06	169	CCNE1	UBE2T	GO:0005634_GO:0005654	RNF146	Q9NTX7	Q9NPD8	32958691	degpred	E3	1.41
1.63(1.18-2.26)	0.00307	2.815	2.11E-69	1.18(0.86-1.63)	0.309	0.046	0.427	1.5(1.08-2.07)	0.0151	0.116	0.02	-0.237759513	2.78E-15	-0.313776786	3.78E-26	0.348387121	3.12E-32	164	CCNE1	XIAP	GO:0005634_GO:0005654_GO:0005737_GO:0005829	TRIM32	Q13049	P98170	21628460	Ubinet2	E3	1.5
1.63(1.18-2.26)	0.00307	2.815	2.11E-69	1.5(1.08-2.07)	0.0151	0.116	0.02	1.5(1.08-2.07)	0.0151	0.116	0.02	-0.313776786	3.78E-26	-0.313776786	3.78E-26	1	0	164	CCNE1	XIAP	GO:0005634_GO:0005654_GO:0005737_GO:0005829	XIAP	P98170	P98170	14523016	Ubinet2	E3	1.5
1.63(1.18-2.26)	0.00307	2.815	2.11E-69	0.99(0.72-1.37)	0.972	0.042	0.618	1.5(1.08-2.07)	0.0151	0.116	0.02	0.161092202	1.04E-07	-0.313776786	3.78E-26	0.095305593	0.001698249	164	CCNE1	XIAP	GO:0005634_GO:0005654_GO:0005737_GO:0005829	SIAH1	Q8IUQ4	P98170	21185211	Ubinet2	E3	1.5
1.63(1.18-2.26)	0.00307	2.815	2.11E-69	1.08(0.78-1.48)	0.646	-0.431	2.63E-08	1.5(1.08-2.07)	0.0151	0.116	0.02	-0.285051348	1.13E-21	-0.313776786	3.78E-26	0.513276208	9.16E-74	151	CCNE1	XIAP	GO:0005634_GO:0005654_GO:0005737_GO:0005829	NEDD4	P46934	P98170	31383789	UbiBrowser2	E3	1.5
1.63(1.18-2.26)	0.00307	2.815	2.11E-69	0.99(0.72-1.37)	0.972	0.042	0.618	1.5(1.08-2.07)	0.0151	0.116	0.02	0.161092202	1.04E-07	-0.313776786	3.78E-26	0.095305593	0.001698249	151	CCNE1	XIAP	GO:0005634_GO:0005654_GO:0005737_GO:0005829	SIAH1	Q8IUQ4	P98170	21185211	UbiBrowser2	E3	1.5
1.63(1.18-2.26)	0.00307	2.815	2.11E-69	0.94(0.68-1.3)	0.721	0.566	2.43E-13	1.5(1.08-2.07)	0.0151	0.116	0.02	0.143781007	2.10E-06	-0.313776786	3.78E-26	-0.533534307	1.24E-80	151	CCNE1	XIAP	GO:0005634_GO:0005654_GO:0005737_GO:0005829	SIVA1	O15304	P98170	32015347	UbiBrowser2	E3	1.5
1.63(1.18-2.26)	0.00307	2.815	2.11E-69	1.18(0.86-1.63)	0.309	0.046	0.427	1.5(1.08-2.07)	0.0151	0.116	0.02	-0.237759513	2.78E-15	-0.313776786	3.78E-26	0.348387121	3.12E-32	150	CCNE1	XIAP	GO:0005634_GO:0005654_GO:0005737_GO:0005829	TRIM32	Q13049	P98170	21628460	UbiBrowser2	E3	1.5
1.63(1.18-2.26)	0.00307	2.815	2.11E-69	1.5(1.08-2.07)	0.0151	0.116	0.02	1.5(1.08-2.07)	0.0151	0.116	0.02	-0.313776786	3.78E-26	-0.313776786	3.78E-26	1	0	150	CCNE1	XIAP	GO:0005634_GO:0005654_GO:0005737_GO:0005829	XIAP	P98170	P98170	14960576	UbiBrowser2	E3	1.5
